# Supplementary material for: Pediatric Arachnoid Cysts: A Comprehensive Systematic Review of Clinical Features and Therapeutic Approaches
Source: J Clin Med. 2025 Sep 28;14(19):6866. doi: 10.3390/jcm14196866 (PMC12525512; doi:10.3390/jcm14196866)
Supplement: Supplementary file 1 [file jcm-14-06866-s001.zip]

Archive with 1 entries (1 files):
- jcm-3797389-supplementary.pdf
